# Supplementary material for: Succession of Cyanobacterial Community Contributes to Bacterial and Fungal Community Assembly in Dryland Biocrusts
Source: Ecol Evol. 2026 Mar 2;16(3):e73151. doi: 10.1002/ece3.73151 (PMC12953004; doi:10.1002/ece3.73151)
Supplement: Supplementary file 2 — Appendix S2: Supporting Information. [file ECE3-16-e73151-s002.xlsx]

## Sheet: Table S1
TABLE S1. The physicochemical properties of biocrusts
Developmental stages	pH	Total nitrogen（g/kg）	Nitrate （mg/kg）	Ammonium （mg/kg）	Total phosphorus （g/kg）	Available phosphorus （mg/kg）	SOC （g/kg）	C/N/P stoichiometric ratio
Bare sand	8.14±0.06a	0.2±0.02d	1.58±0.24a	26.7±0.9b	0.11±0.01d	8.44±0.48b	1.78±0.2d	88.12±7.89a
Algal crust	8.19±0.08a	0.34±0.02c	1.45±0.1a	27.3±1.55b	0.15±0.01c	6.53±0.33c	3.8±0.33c	76.75±5.98a
Lichen crust	8.1±0.06a	0.57±0.02b	1.65±0.11a	32.73±2.07a	0.2±0.01b	8.32±0.32b	5.15±0.39b	47.23±4.2b
Moss crust	7.84±0.02b	0.96±0.06a	1.39±0.22a	34.45±2.16a	0.24±0.01a	9.79±0.32a	11.72±0.8a	53.16±4.19b
Values are average ± standard error. Different lowercase letters indicate significant differences (P < 0.05) between different successional stages of biocrust.

## Sheet: Table S2
TABLE S2. The composition of bacteria and fungi at the class level
	Class	Bs		Al		Li		Mo
		Average %	SE	Average %	SE	Average %	SE	Average %	SE
Bacteria	Alphaproteobacteria	24.7018	1.29256	20.9023	0.551748	24.2291	0.473555	28.9642	0.544719
	Cyanobacteriia	7.28737	1.49583	42.2177	1.89981	32.6189	1.88242	14.1906	1.78947
	Actinobacteria	31.9744	2.12799	16.4961	0.637655	16.9123	0.415874	22.4766	0.90708
	Thermoleophilia	5.79737	0.584766	2.22926	0.19768	3.22199	0.255783	5.11487	0.379162
	Bacteroidia	3.0181	0.293529	2.80415	0.208107	3.60175	0.358549	5.17165	0.34233
	Chloroflexia	3.83874	0.261878	2.72375	0.242028	3.18833	0.488539	3.03474	0.438826
	Blastocatellia	2.36311	0.492239	2.21533	0.344829	2.89043	0.264033	4.22252	0.257013
	Rubrobacteria	4.20777	0.394575	2.14692	0.335245	2.72342	0.412273	2.40158	0.294432
	Acidimicrobiia	4.16347	0.387534	1.69599	0.112702	1.87255	0.102218	2.42243	0.126781
	Longimicrobia	1.38767	0.159311	1.27689	0.190826	1.85209	0.294478	1.71448	0.192437
	Others	11.2602	0.513237	5.29165	0.387794	6.88913	0.641056	10.2863	0.782754
Fungi	Unclassified Ascomycota	11.0764	1.78031	29.3115	5.90379	48.8423	5.41428	44.2404	5.71472
	Dothideomycetes	54.5633	4.07401	27.2156	4.75141	12.8156	3.02674	23.4027	4.08296
	Unclassified Fungi	11.3177	2.53389	21.6329	1.98198	14.5915	1.80969	9.60103	1.30313
	Lecanoromycetes	0.187122	0.0413567	12.1683	5.77132	11.2549	2.46622	3.77169	1.25034
	Eurotiomycetes	3.58128	1.14553	1.91713	0.511868	7.91241	1.5953	11.8205	3.74369
	Sordariomycetes	11.5131	2.01654	5.62974	1.8	1.25967	0.326252	0.575787	0.125135
	Pezizomycetes	3.12972	1.01928	0.846535	0.282808	0.529836	0.17365	1.09768	0.328333
	Agaricomycetes	0.860599	0.382492	0.0911362	0.0470392	0.248488	0.114761	3.86641	2.3174
	Tremellomycetes	1.73302	0.643099	0.372579	0.127277	0.540743	0.360279	0.122335	0.0372252
	Others	2.03777	0.458128	0.814475	0.122689	2.00452	1.341	1.50148	0.715946

## Sheet: Table S3
TABLE S3. The differences in bacterial and fungal community structure between different successional stages of biocrusts assessed by PERMANOVA
Bacteria	Al	Li	Mo
Bs	0.37***	0.44***	0.36***
Al		0.22***	0.42***
Li			0.31***
Fungi	Al	Li	Mo
Bs	0.20***	0.25***	0.22***
Al		0.13*	0.23***
Li			0.16***

## Sheet: Table S4
TABLE S4. Topological properties of co-occurrence networks in different successional stages of biocrusts
Topological parameters	Bare sand		Algal crust		Lichen crust		Moss crust
	Original	Cy-removal	Original	Cy-removal	Original	Cy-removal	Original	Cy-removal
Modularity	0.471818	0.505026	0.324235	0.366178	0.278214	0.28974	0.417085	0.429032
Connectance	0.0679374	0.0681239	0.109536	0.105458	0.097918	0.103928	0.0687624	0.0725188
Web asymmetry	0.112108	0.150943	-0.0305344	0.115207	-0.0537634	0.0801688	0.00787402	0.0431034
Links per species	3.73991	3.5283	7.16794	5.64516	6.81004	6.11814	4.36614	4.19828
Cluster coefficient	0.0606061	0.0611111	0.0666667	0.0729167	0.0680272	0.0642202	0.0634921	0.0630631
Nestedness	15.7192	15.5303	16.671	19.864	17.0003	16.0343	13.4594	13.6998
Weighted nestedness	0.1725	0.144053	0.17267	0.127101	0.137178	0.142076	0.160845	0.166206
Specialisation asymmetry	-0.0569629	-0.0411835	-0.138825	-0.173296	-0.00469581	-0.0884675	0.0710743	0.0428952
Linkage density	10.3549	9.6992	23.3829	17.8473	22.2663	21.0566	13.239	13.115
Weighted connectance	0.0464346	0.0457509	0.0892475	0.0822458	0.0798076	0.0888462	0.0521219	0.0565301
Number of fungal nodes	124	122	127	121	132	128	128	121
Number of bacterial nodes	99	90	135	96	147	109	126	111
Number of cyanobacterial nodes	9		40		38		16
Mean number of.shared partners HL	0.539864	0.494242	2.033	1.2759	2.11994	1.69857	0.929134	0.949862
Mean number of shared partners LL	0.759637	0.713858	2.84898	2.49452	2.05731	2.59531	0.764571	0.803276
Cluster coefficient HL	0.0679374	0.0681239	0.109536	0.105458	0.097918	0.103928	0.0687624	0.0725188
Cluster coefficient LL	0.0679374	0.0681239	0.109536	0.105458	0.097918	0.103928	0.0687624	0.0725188
Niche overlap HL	0.0652857	0.0656261	0.0938005	0.091092	0.0969681	0.0951713	0.0848564	0.0952217
Niche overlap LL	0.0794884	0.0740005	0.162847	0.163419	0.11115	0.141751	0.0663042	0.0679138
Togetherness HL	0.0255295	0.0277564	0.0411343	0.0375421	0.0467552	0.0434895	0.040127	0.0448619
Togetherness LL	0.0346178	0.0337802	0.0920289	0.0843574	0.0571917	0.0714608	0.0273822	0.0274547
Discrepancy HL	652	591	1007	669	1082	740	809	675
Discrepancy LL	660	594	1076	708	1090	771	790	677
Extinction slope HL	7.08064	6.72006	11.3168	11.0287	8.5647	9.31331	5.9391	5.40413
Extinction slope LL	4.87438	4.54592	7.54381	5.63765	8.55125	5.74119	6.5585	6.23034
Functional complementarity HL	301.763	273.694	391.186	304.79	443.573	354.222	348.492	308.811
Functional complementarity LL	273.794	249.292	397.424	283.347	445.603	330.829	333.647	285.062
Partner diversity HL	1.63693	1.55614	2.18183	1.85889	2.27613	1.94482	1.93202	1.88345
Partner diversity LL	1.97412	1.94922	2.4099	2.39743	2.22636	2.28756	1.86865	1.82233
100 Random networks
Nestedness	16.55±0.43		15.74±0.38		14.47±0.33		14.45±0.33
Weighted nestedness	0.20±0.02		0.36±0.015		0.37±0.014		0.27±0.015
Modularity	0.31±0.01		0.18±0.003		0.19±0.004		0.27±0.006
Superior characters HL represented the fungal community, and LL represented the bacterial community. 100 random networks were generated by randomly rewiring all the links of a corresponding empirical network with identical numbers of nodes and links. The values shown are the mean. Cy-removal refers to the network removed all cyanobacterial nodes.

## Sheet: Table S5
TABLE S5. The phylogenetic information of putative keystone taxa based on the co-occurrence networks in different successional stages of biocrusts
Developmental stages	ID	Zi	Pi	Network roles	Phyla	Class	Order	Famility	Genus	Species
Bare sand	ASV6	-0.289218	0.708333	Connector hubs	Proteobacteria	Alphaproteobacteria	Rhizobiales	Beijerinckiaceae
	ASV19	-0.604215	0.691358	Connector hubs	Cyanobacteriota	Cyanophyceae	Chroococcidiopsidales	Chroococcidiopsidaceae	Aliterella
	ASV24	-1.30294	0.64	Connector hubs	Actinobacteriota	Rubrobacteria	Rubrobacterales	Rubrobacteriaceae	Rubrobacter
	ASV29	-1.04659	0.666667	Connector hubs	Actinobacteriota	Actinobacteria	Frankiales
	ASV34	2.94078	0	Module hubs	Actinobacteriota	Actinobacteria	Micromonosporales	Micromonosporaceae
	ASV36	-1.04659	0.71875	Connector hubs	Actinobacteriota	Actinobacteria	Pseudonocardiales	Pseudonocardiaceae	Pseudonocardia
	ASV41	0.7229	0.64	Connector hubs	Proteobacteria	Alphaproteobacteria	Rhizobiales
	ASV52	-0.901679	0.653061	Connector hubs	Acidobacteriota	Blastocatellia	Blastocatellales	Blastocatellaceae
	ASV64	-0.742781	0.78125	Connector hubs	Cyanobacteriota	Cyanophyceae	Chroococcidiopsidales	Chroococcidiopsidaceae
	ASV80	1.60764	0.639053	Connector hubs	Actinobacteriota	Actinobacteria	Kineosporiales	Kineosporiaceae	Angustibacter
	ASV148	0	0.625	Connector hubs	Acidobacteriota	Vicinamibacteria	Vicinamibacterales
	ASV177	1.11417	0.716049	Connector hubs	Actinobacteriota	Actinobacteria	Frankiales	Geodermatophilaceae	Blastococcus
	ASV199	-0.742781	0.666667	Connector hubs	Chloroflexi
	ASV202	-0.788175	0.625	Connector hubs	Actinobacteriota	Actinobacteria	Frankiales	Geodermatophilaceae	Geodermatophilus
	fungalOTU104	-1.20791	0.625	Connector hubs	Ascomycota	Sordariomycetes	Sordariales	Chaetomiaceae
	fungalOTU105	-0.788175	0.716049	Connector hubs	unclassified_Fungi
	fungalOTU122	0.185695	0.64	Connector hubs	Ascomycota	Dothideomycetes	Pleosporales	Pleosporaceae	Neocamarosporium
	fungalOTU15	0	0.65625	Connector hubs	Ascomycota	Dothideomycetes	Pleosporales	Sporormiaceae	Preussia
	fungalOTU192	-0.713096	0.65625	Connector hubs	Ascomycota	Eurotiomycetes	Mycocaliciales	Mycocaliciaceae	Mycocalicium	Mycocalicium victoriae
	fungalOTU22	1.58114	0.78125	Connector hubs	unclassified_Fungi
	fungalOTU27	-0.595448	0.693878	Connector hubs	Ascomycota
	fungalOTU273	4.00566	0.226843	Module hubs	Ascomycota	Dothideomycetes	Pleosporales	Sporormiaceae	Preussia	Preussia polymorpha
	fungalOTU2892	3.1209	0.104938	Module hubs	unclassified_Fungi
	fungalOTU33	0.7229	0.64	Connector hubs	Ascomycota	Dothideomycetes	Pleosporales
	fungalOTU41	-1.58114	0.666667	Connector hubs	Ascomycota	Leotiomycetes	Helotiales	Rutstroemiaceae	Clarireedia	Clarireedia bennettii
	fungalOTU76	-1.22688	0.625	Connector hubs	Ascomycota	Lecanoromycetes	Teloschistales	Teloschistaceae	Gyalolechia	Gyalolechia subbracteata
	fungalOTU901	-0.742781	0.666667	Connector hubs	Ascomycota	Dothideomycetes	Pleosporales	Pleosporaceae	Comoclathris
	fungalOTU98	0	0.666667	Connector hubs	Ascomycota	Dothideomycetes	Pleosporales
Algal crust	ASV10	0.231617	0.65928	Connector hubs	Cyanobacteriota	Cyanophyceae	Coleofasciculales	Wilmottiaceae	Wilmottia Ant Ph58
	ASV14	1.01332	0.634921	Connector hubs	Proteobacteria	Alphaproteobacteria	Acetobacterales	Acetobacteraceae	Craurococcus Caldovatus
	ASV15	1.27389	0.658436	Connector hubs	Cyanobacteriota	Cyanophyceae	Chroococcidiopsidales	Chroococcidiopsidaceae
	ASV19	1.27389	0.642361	Connector hubs	Cyanobacteriota	Cyanophyceae	Chroococcidiopsidales	Chroococcidiopsidaceae	Aliterella
	ASV27	1.53446	0.647462	Connector hubs	Proteobacteria	Alphaproteobacteria	Tistrellales	Geminicoccaceae	Candidatus Alysiosphaera
	ASV31	-0.221502	0.632231	Connector hubs	Actinobacteriota	Actinobacteria	Pseudonocardiales	Pseudonocardiaceae	Pseudonocardia
	ASV33	-0.0289521	0.653061	Connector hubs	Proteobacteria	Alphaproteobacteria	Rhizobiales	Beijerinckiaceae	Microvirga
	ASV35	0.0366515	0.621528	Connector hubs	Bacteroidota	Bacteroidia	Chitinophagales	Chitinophagaceae	Segetibacter
	ASV38	-0.172262	0.62585	Connector hubs	Cyanobacteriota	Cyanophyceae	Chroococcidiopsidales	Chroococcidiopsidaceae
	ASV39	0.092888	0.635417	Connector hubs	Cyanobacteriota	Cyanophyceae	Chroococcidiopsidales	Chroococcidiopsidaceae	Chroococcidiopsis CC1
	ASV65	-0.378697	0.622222	Connector hubs	Proteobacteria	Alphaproteobacteria	Rhodobacterales	Rhodobacteraceae	Rubellimicrobium
	ASV72	-0.590089	0.652778	Connector hubs	Proteobacteria	Alphaproteobacteria	Sphingomonadales	Sphingomonadaceae	Sphingomonas
	ASV94	0.752754	0.6368	Connector hubs	Proteobacteria	Alphaproteobacteria	Rhizobiales	Beijerinckiaceae
	ASV111	0.407278	0.644471	Connector hubs	Proteobacteria	Alphaproteobacteria	Acetobacterales	Acetobacteraceae	Craurococcus Caldovatus
	ASV125	0.492185	0.639053	Connector hubs	Actinobacteriota	Thermoleophilia	Solirubrobacterales	Solirubrobacteraceae	Solirubrobacter
	ASV128	0.752754	0.657025	Connector hubs	Proteobacteria	Alphaproteobacteria	Acetobacterales	Acetobacteraceae	Craurococcus Caldovatus
	ASV146	-0.289521	0.652778	Connector hubs	Cyanobacteriota	Cyanophyceae	Oscillatoriales	Oscillatoriaceae
	ASV155	0.231617	0.632812	Connector hubs	Gemmatimonadota	Gemmatimonadetes	Gemmatimonadales	Gemmatimonadaceae
	fungalOTU11	1.53446	0.635101	Connector hubs	Ascomycota	Dothideomycetes	Pleosporales
	fungalOTU123	2.0556	0.663435	Connector hubs	Ascomycota
	fungalOTU124	3.37927	0.2176	Module hubs	Ascomycota	Dothideomycetes	Pleosporales	Lophiostomataceae
	fungalOTU14	3.27481	0.317551	Module hubs	Ascomycota	Dothideomycetes	Pleosporales	Pleosporaceae	Alternaria
	fungalOTU1900	1.27389	0.665123	Connector hubs	Basidiomycota	Tremellomycetes	Filobasidiales	Filobasidiaceae	Naganishia	Naganishia uzbekistanensis
	fungalOTU2	-0.55009	0.641975	Connector hubs	Ascomycota	Dothideomycetes	Pleosporales	Pleosporaceae	Alternaria	Alternaria tellustris
	fungalOTU28	1.35045	0.645125	Connector hubs	Ascomycota	Dothideomycetes	Pleosporales	Pleosporaceae	Alternaria	Alternaria hungarica
	fungalOTU32	-1.07123	0.64	Connector hubs	Ascomycota	Lecanoromycetes	Pertusariales	Megasporaceae	Circinaria
	fungalOTU36	-0.0289521	0.642857	Connector hubs	Ascomycota	Dothideomycetes	Pleosporales	Sporormiaceae
	fungalOTU45	-0.810658	0.65625	Connector hubs	Ascomycota	Dothideomycetes	Pleosporales
	fungalOTU48	1.79503	0.646484	Connector hubs	Ascomycota
	fungalOTU80	0.492185	0.663265	Connector hubs	Ascomycota
	fungalOTU82	1.27389	0.6464	Connector hubs	Ascomycota	Dothideomycetes	Pleosporales
	fungalOTU91	-0.603023	0.64	Connector hubs	Ascomycota	Dothideomycetes	Pleosporales	Sporormiaceae
	fungalOTU96	3.27481	0.123819	Module hubs	Ascomycota
	fungalOTU97	2.75253	0.138013	Module hubs	Ascomycota	Sordariomycetes	Sordariales	Chaetomiaceae
Lichen crust	ASV1	-1	0.72	Connector hubs	Cyanobacteriota	Cyanophyceae	Oscillatoriales	Microcoleaceae	Tychonema CCAP 1459 11B
	ASV6	-1.25945	0.64	Connector hubs	Proteobacteria	Alphaproteobacteria	Rhizobiales	Beijerinckiaceae
	ASV19	1.206	0.64	Connector hubs	Cyanobacteriota	Cyanophyceae	Chroococcidiopsidales	Chroococcidiopsidaceae	Aliterella
	ASV21	0.926767	0.633469	Connector hubs	Cyanobacteriota	Cyanophyceae	Chroococcidiopsidales	Chroococcidiopsidaceae
	ASV35	-0.166343	0.640496	Connector hubs	Bacteroidota	Bacteroidia	Chitinophagales	Chitinophagaceae	Segetibacter
	ASV38	1.206	0.677686	Connector hubs	Cyanobacteriota	Cyanophyceae	Chroococcidiopsidales	Chroococcidiopsidaceae
	ASV42	0.447609	0.636095	Connector hubs	Cyanobacteriota	Cyanophyceae	Chroococcidiopsidales	Chroococcidiopsidaceae
	ASV43	0.106935	0.620038	Connector hubs	Cyanobacteriota	Cyanophyceae	Nostocales	Scytonemataceae	Scytonema UTEX 2349
	ASV47	1.85815	0.6496	Connector hubs	Proteobacteria	Alphaproteobacteria	Sphingomonadales	Sphingomonadaceae
	ASV51	0.880175	0.675849	Connector hubs	Acidobacteriota	Blastocatellia	Blastocatellales	Blastocatellaceae	Blastocatella
	ASV52	0.880175	0.683432	Connector hubs	Acidobacteriota	Blastocatellia	Blastocatellales	Blastocatellaceae
	ASV57	2.53319	0.563272	Module hubs	Cyanobacteriota	Cyanophyceae	Oscillatoriales	Microcoleaceae	Microcoleus SAG 1449 1a
	ASV66	-1.47394	0.722222	Connector hubs	Cyanobacteriota	Cyanophyceae	Chroococcidiopsidales	Chroococcidiopsidaaceae
	ASV68	0.448589	0.684444	Connector hubs	Proteobacteria	Alphaproteobacteria	Acetobacterales	Acetobacteraceae	Craurococcus Caldovatus
	ASV69	0.161039	0.6976	Connector hubs	Cyanobacteriota	Cyanophyceae	Cyanobacteriales
	ASV74	-1	0.64	Connector hubs	Actinobacteriota	Actinobacteria	Frankiales	Geodermatophilaceae	Blastococcus
	ASV79	1.7748	0.639883	Connector hubs	Cyanobacteriota	Cyanophyceae	Nostocales	Nostocaceae	Nostoc PCC 73102
	ASV80	1.5852	0.626953	Connector hubs	Actinobacteriota	Actinobacteria	Kineosporiales	Kineosporiaceae	Angustibacter
	ASV82	-1.07577	0.693878	Connector hubs	Acidobacteriota	Acidobacteriae	Bryobacterales	Bryobacteraceae	Bryobacter
	ASV85	0.554184	0.631111	Connector hubs	Proteobacteria	Alphaproteobacteria	Sphingomonadales	Sphingomonadaceae
	ASV93	-0.302982	0.675	Connector hubs	Actinobacteriota	Actinobacteria	Propionibacteriales	Nocardioidaceae	Nocardioides
	ASV97	-0.121187	0.695	Connector hubs	Cyanobacteriota	Cyanophyceae	Nostocales	Nostocaceae		Scytonema hyalinum
	ASV104	0.554184	0.670918	Connector hubs	Proteobacteria	Alphaproteobacteria	Acetobacterales	Acetobacteraceae	Craurococcus Caldovatus
	ASV118	-1.32052	0.666667	Connector hubs	Proteobacteria	Alphaproteobacteria	Caulobacterales	Caulobacteraceae	PMMR1
	ASV123	0.0684119	0.625	Connector hubs	Proteobacteria	Alphaproteobacteria	Caulobacterales	Caulobacteraceae	PMMR1
	ASV125	1.3956	0.657439	Connector hubs	Actinobacteriota	Thermoleophilia	Solirubrobacterales	Solirubrobacteraceae	Solirubrobacter
	ASV126	0.826806	0.648889	Connector hubs	Actinobacteriota	Actinobacteria	Pseudonocardiales	Pseudonocardiaceae	Pseudonocardia
	ASV127	-0.423788	0.683673	Connector hubs	Proteobacteria	Alphaproteobacteria	Rhizobiales	Beijerinckiaceae	Psychroglaciecola
	ASV140	1.6426	0.698225	Connector hubs	Cyanobacteriota	Cyanophyceae	Cyanobacteriales
	ASV152	-0.0320421	0.644628	Connector hubs	Cyanobacteriota	Cyanophyceae	Chroococcidiopsidales	Chroococcidiopsidaceae
	ASV153	-1.40176	0.625	Connector hubs	Actinobacteriota	Actinobacteria	Frankiales
	ASV155	1.6426	0.699588	Connector hubs	Gemmatimonadota	Gemmatimonadetes	Gemmatimonadales	Gemmatimonadaceae
	ASV162	-1.40176	0.666667	Connector hubs	Proteobacteria	Alphaproteobacteria	Rhizobiales	Beijerinckiaceae
	ASV182	0.161039	0.7	Connector hubs	Gemmatimonadota	Gemmatimonadetes	Gemmatimonadales	Gemmatimonadaceae	Gemmatimonas
	ASV189	0.228193	0.657778	Connector hubs	Acidobacteriota	Blastocatellia	Blastocatellales	Blastocatellaceae	Blastocatella
	ASV196	0.0684119	0.67284	Connector hubs	Proteobacteria	Alphaproteobacteria	Tistrellales	Geminicoccaceae	Candidatus_Alysiosphaera
	ASV197	1.20617	0.635	Connector hubs	Actinobacteriota	Rubrobacteria	Rubrobacterales	Rubrobacteriaceae	Rubrobacter
	fungalOTU1	0.790128	0.641633	Connector hubs	Ascomycota
	fungalOTU100	1.20004	0.662132	Connector hubs	Ascomycota	Sordariomycetes	Sordariales	Chaetomiaceae	Chaetomium
	fungalOTU103	1.60996	0.629136	Connector hubs	Ascomycota
	fungalOTU125	0.554184	0.672216	Connector hubs	unclassified_Fungi
	fungalOTU129	0.901819	0.717778	Connector hubs	Ascomycota
	fungalOTU133	-0.310785	0.673469	Connector hubs	Ascomycota
	fungalOTU156	0.447609	0.6688	Connector hubs	Ascomycota	Dothideomycetes	Pleosporales	Pleosporaceae	Pleospora	Pleospora iqbalii
	fungalOTU158	0.926767	0.660665	Connector hubs	Ascomycota	Eurotiomycetes	Verrucariales	Verrucariaceae	Placidium	Placidium pilosellum
	fungalOTU17	0.901819	0.675	Connector hubs	unclassified_Fungi
	fungalOTU1887	-0.0297041	0.632231	Connector hubs	Ascomycota
	fungalOTU22	-0.43962	0.640496	Connector hubs	unclassified_Fungi
	fungalOTU3	0.447609	0.65625	Connector hubs	Ascomycota	Lecanoromycetes	Pertusariales	Megasporaceae	Circinaria
	fungalOTU323	1.53216	0.652778	Connector hubs	Ascomycota	Eurotiomycetes	Verrucariales	Verrucariaceae	Endocarpon	Endocarpon deserticola
	fungalOTU39	0.554184	0.732639	Connector hubs	Ascomycota	Lecanoromycetes	Teloschistales	Teloschistaceae	Caloplaca
	fungalOTU43	1.7466	0.654595	Connector hubs	Ascomycota	Dothideomycetes	Pleosporales	Sporormiaceae	Preussia	Preussia terricola
	fungalOTU45	-0.500384	0.674556	Connector hubs	Ascomycota	Dothideomycetes	Pleosporales	unidentified	unidentified
	fungalOTU47	1.53216	0.663923	Connector hubs	Ascomycota	Eurotiomycetes	Verrucariales	Verrucariaceae	Verrucaria
	fungalOTU49	2.97635	0.497293	Module hubs	Ascomycota	Dothideomycetes	Dothideales	Saccotheciaceae	Aureobasidium	Aureobasidium melanogenum
	fungalOTU52	1.53216	0.700855	Connector hubs	Ascomycota	Lecanoromycetes	Teloschistales	Teloschistaceae
	fungalOTU607	0.228193	0.719723	Connector hubs	Ascomycota	Lecanoromycetes	Pertusariales	Megasporaceae	Circinaria	Circinaria gyrosa
	fungalOTU63	1.206	0.654297	Connector hubs	Ascomycota
	fungalOTU633	2.18414	0.670562	Connector hubs	Ascomycota	Lecanoromycetes	Pertusariales	Megasporaceae	Circinaria
	fungalOTU76	-0.310785	0.650519	Connector hubs	Ascomycota	Lecanoromycetes	Teloschistales	Teloschistaceae	Gyalolechia	Gyalolechia subbracteata
	fungalOTU78	3.11299	0.297442	Module hubs	Ascomycota	Dothideomycetes	Pleosporales	Pleosporaceae	Alternaria
	fungalOTU84	1.6426	0.664062	Connector hubs	Ascomycota	Sordariomycetes	Sordariales	Chaetomiaceae	Achaetomium	Achaetomium globosum
	fungalOTU87	0.243573	0.624	Connector hubs	Ascomycota
	fungalOTU9	-0.579741	0.625	Connector hubs	Ascomycota	Dothideomycetes	Pleosporales	Sporormiaceae	Preussia
	fungalOTU92	1.5852	0.640955	Connector hubs	Ascomycota
Moss crust	ASV19	0.835402	0.675556	Connector hubs	Cyanobacteriota	Cyanophyceae	Chroococcidiopsidales	Chroococcidiopsidaceae	Aliterella
	ASV20	0.941788	0.661118	Connector hubs	Cyanobacteriota	Cyanophyceae	Chroococcidiopsidales	Chroococcidiopsidaceae	Chroococcidiopsis SAG 2023	Chroococcidiopsis sp. CCMEE 246
	ASV25	-1.32591	0.666667	Connector hubs	Proteobacteria	Alphaproteobacteria	Sphingomonadales	Sphingomonadaceae
	ASV31	-0.288178	0.627219	Connector hubs	Actinobacteriota	Actinobacteria	Pseudonocardiales	Pseudonocardiaceae	Pseudonocardia
	ASV34	3.18365	0.50654	Module hubs	Actinobacteriota	Actinobacteria	Micromonosporales	Micromonosporaceae
	ASV36	-0.948956	0.72	Connector hubs	Actinobacteriota	Actinobacteria	Pseudonocardiales	Pseudonocardiaceae	Pseudonocardia
	ASV52	1.43998	0.656361	Connector hubs	Acidobacteriota	Blastocatellia	Blastocatellales	Blastocatellaceae
	ASV65	1	0.72	Connector hubs	Proteobacteria	Alphaproteobacteria	Rhodobacterales	Rhodobacteraceae	Rubellimicrobium
	ASV71	1.55584	0.645	Connector hubs	Actinobacteriota	Actinobacteria	Propionibacteriales	Nocardioidaceae
	ASV93	3.18365	0.434911	Module hubs	Actinobacteriota	Actinobacteria	Propionibacteriales	Nocardioidaceae	Nocardioides
	ASV108	2.6365	0.639053	Network hubs	Proteobacteria	Alphaproteobacteria	Acetobacterales	Acetobacteraceae	Craurococcus Caldovatus
	ASV120	0.185343	0.734375	Connector hubs	Proteobacteria	Alphaproteobacteria	Caulobacterales	Caulobacteraceae
	ASV128	1.19562	0.685871	Connector hubs	Proteobacteria	Alphaproteobacteria	Acetobacterales	Acetobacteraceae	Craurococcus Caldovatus
	ASV134	-1.32706	0.666667	Connector hubs	Deinococcota	Deinococci	Deinococcales	Trueperaceae	Truepera
	ASV139	-0.605475	0.65625	Connector hubs	Proteobacteria	Gammaproteobacteria	Burkholderiales	Burkholderiaceae	Lautropia
	ASV178	0.941542	0.712803	Connector hubs	Actinobacteriota	Thermoleophilia	Solirubrobacterales	Solirubrobacteraceae	Solirubrobacter
	ASV198	2.99672	0.618343	Module hubs	Actinobacteriota	Actinobacteria	Propionibacteriales	Propionibacteriaceae
	fungalOTU102	-1.05098	0.625	Connector hubs	unclassified_Fungi
	fungalOTU103	-0.965694	0.693878	Connector hubs	Ascomycota
	fungalOTU134	-0.965694	0.666667	Connector hubs	Ascomycota
	fungalOTU156	0.1945	0.675556	Connector hubs	Ascomycota	Dothideomycetes	Pleosporales	Pleosporaceae	Pleospora	Pleospora iqbalii
	fungalOTU1887	-0.570856	0.716049	Connector hubs	Ascomycota
	fungalOTU21	2.83204	0.142012	Module hubs	Ascomycota
	fungalOTU2245	-0.948956	0.625	Connector hubs	Ascomycota
	fungalOTU25	-0.605475	0.736111	Connector hubs	Ascomycota
	fungalOTU26	3.21014	0.132653	Module hubs	unclassified_Fungi
	fungalOTU40	-0.0545964	0.625	Connector hubs	Ascomycota
	fungalOTU44	-0.303692	0.638889	Connector hubs	Ascomycota	Dothideomycetes	Pleosporales	Pleosporaceae	Pyrenophora	Pyrenophora fugax
	fungalOTU537	2.66011	0.225694	Module hubs	unclassified_Fungi
	fungalOTU68	-0.303692	0.677686	Connector hubs	Ascomycota
	fungalOTU80	-1.05098	0.72	Connector hubs	Ascomycota
	fungalOTU88	0.835402	0.692521	Connector hubs	Ascomycota
	fungalOTU95	-1.32591	0.666667	Connector hubs	Ascomycota	Sordariomycetes	Hypocreales
	fungalOTU98	-0.965694	0.666667	Connector hubs	Ascomycota	Dothideomycetes	Pleosporales
